# Supplementary material for: An HHEX/IKKα positive feedback loop promotes intestinal inflammation
Source: J Clin Invest. 2026 Mar 17;136(10):e192074. doi: 10.1172/JCI192074 (PMC13178647; doi:10.1172/JCI192074)
Supplement: Supporting data values [file jci-136-192074-s171.xlsx]

## Sheet: Figure1A
UC#	Integrated density(β-actin)	Integrated density (HHEX)	HHEX/actin	N as the reference values
1 N	82862	1917	0.0231349	1
1 I	85749	8254	0.0962577	4.16072			HHEX/actin
2 N	136257	32840	0.241015	1			Paired t test
2 I	143715	122910	0.855234	3.54847			P value	0.0006
3 N	292507	12147	0.0415272	1			P value summary	***
3 I	124763	88322	0.707918	17.0471			Significantly different (P < 0.05)?	Yes
4 N	199982	8987	0.044939	1			One- or two-tailed P value?	Two-tailed
4 I	146513	37780	0.257861	5.73802			t, df	t=4.730, df=11
5 N	212128	60472	0.285073	1			Number of pairs	12
5 I	217239	92837	0.42735	1.49909
6 N	131592	23404	0.177853	1
6 I	166660	24244	0.14547	0.817923
7 N	72685	18912	0.260191	1
7 I	71486	55340	0.774138	2.97526
8 N	111140	18204	0.163793	1
8 I	126347	83598	0.661654	4.03956
9 N	87804	16565	0.188659	1
9 I	66604	24779	0.372035	1.972
10 N	118890	8832	0.0742872	1
10 I	129223	34519	0.267127	3.59588
11 N	71326	32745	0.459089	1
11 I	63604	60188	0.946293	2.06124
12 N	64947	14351	0.220965	1
12 I	72438	31021	0.428242	1.93806

## Sheet: Figure1C-E
	HHEX scores in the cytoplasmic			HHEX scores in the nuclear
Patient	Non- inflammation	Inflammation		Non- inflammation	Inflammation		Pathological scores
1	2	4		0	1		2
2	3	9		1	4		3
3	2	4		1	2		2
4	4	4		1	1		2
5	6	12		3	6		3
6	4	9		0	3		3
7	6	9		2	4		3
8	0	6		0	2		3
9	2	3		0	1		3
10	3	4		1	1		1
11	2	2		0	1		2
12	6	9		2	4		3
13	1	2		0	1		1
14	4	12		2	6		2
15	4	6		1	4		2
		Numbers highlighted in red indicate high expression
Figure 1C	Wilcoxon matched-pairs signed rank test			Wilcoxon matched-pairs signed rank test
	P value	0.0002		P value	0.0002
	Exact or approximate P value?	Exact		Exact or approximate P value?	Exact
	P value summary	***		P value summary	***
	Significantly different (P < 0.05)?	Yes		Significantly different (P < 0.05)?	Yes
	One- or two-tailed P value?	Two-tailed		One- or two-tailed P value?	Two-tailed
	Sum of positive, negative ranks	91.00 , 0.000		Sum of positive, negative ranks	91.00 , 0.000
	Sum of signed ranks (W)	91		Sum of signed ranks (W)	91
	Number of pairs	15		Number of pairs	15
	Number of ties (ignored)	2		Number of ties (ignored)	2
	How effective was the pairing?			How effective was the pairing?
	rs (Spearman)	0.7229		rs (Spearman)	0.7466
	P value (one tailed)	0.0016		P value (one tailed)	0.0014
	P value summary	**		P value summary	**
	Was the pairing significantly effective?	Yes		Was the pairing significantly effective?	Yes
Figure 1D	Mann Whitney test			Mann Whitney test
	P value	0.0242		P value	0.0884
	Exact or approximate P value?	Exact		Exact or approximate P value?	Exact
	P value summary	*		P value summary	ns
	Significantly different (P < 0.05)?	Yes		Significantly different (P < 0.05)?	No
	One- or two-tailed P value?	Two-tailed		One- or two-tailed P value?	Two-tailed
	Sum of ranks in column A,B	37 , 83		Sum of ranks in column A,B	49 , 71
	Mann-Whitney U	9		Mann-Whitney U	13
Figure 1E	Spearman r			Spearman r
	r	0.5585		r	0.4919
	95% confidence interval	0.04814 to 0.8376		95% confidence interval	-0.04399 to 0.8079
	P value			P value
	P (two-tailed)	0.0319		P (two-tailed)	0.0666
	P value summary	*		P value summary	ns
	Exact or approximate P value?	Exact		Exact or approximate P value?	Exact
	Significant? (alpha = 0.05)	Yes		Significant? (alpha = 0.05)	No
	Number of XY Pairs	15		Number of XY Pairs	15

## Sheet: Figure 2A 
TNFα							Tukey's multiple comparisons test	Mean Diff.	95.00% CI of diff.	Significant?	Summary	Adjusted P Value
pLVX Con	HHEX OE Con	pLVX TNFα 12h	HHEX OE TNFα 12h	pLVX TNFα 24h	HHEX OE TNFα 24h		Column A vs. Column B	-5.862	-11.04 to -0.6864	Yes	*	0.0236
1.26335	7.02266	10.5741	33.4922	7.67121	17.1795		Column A vs. Column C	-9.645	-14.82 to -4.469	Yes	***	0.0005
0.978607	6.86089	12.1788	42.0542	6.96062	17.5493		Column A vs. Column D	-36.69	-41.87 to -31.52	Yes	****	<0.0001
0.758042	6.70284	9.18088	37.5298	8.45434	16.8452		Column A vs. Column E	-6.695	-11.87 to -1.520	Yes	**	0.0095
							Column A vs. Column F	-16.19	-21.37 to -11.02	Yes	****	<0.0001
							Column B vs. Column C	-3.782	-8.958 to 1.393	No	ns	0.2123
							Column B vs. Column D	-30.83	-36.01 to -25.65	Yes	****	<0.0001
							Column B vs. Column E	-0.8333	-6.009 to 4.342	No	ns	0.9931
							Column B vs. Column F	-10.33	-15.50 to -5.153	Yes	***	0.0002
							Column C vs. Column D	-27.05	-32.22 to -21.87	Yes	****	<0.0001
							Column C vs. Column E	2.949	-2.227 to 8.125	No	ns	0.439
							Column C vs. Column F	-6.547	-11.72 to -1.371	Yes	*	0.0112
							Column D vs. Column E	30	24.82 to 35.17	Yes	****	<0.0001
							Column D vs. Column F	20.5	15.33 to 25.68	Yes	****	<0.0001
							Column E vs. Column F	-9.496	-14.67 to -4.320	Yes	***	0.0005
IL-6							Tukey's multiple comparisons test	Mean Diff.	95.00% CI of diff.	Significant?	Summary	Adjusted P Value
pLVX Con	HHEX OE Con	pLVX TNFα 12h	HHEX OE TNFα 12h	pLVX TNFα 24h	HHEX OE TNFα 24h		Column A vs. Column B	-2.525	-3.357 to -1.693	Yes	****	<0.0001
1.01645	3.58944	3.6802	12.9987	3.46677	10.4021		Column A vs. Column C	-2.761	-3.594 to -1.929	Yes	****	<0.0001
1.02554	3.46086	3.81576	12.3441	3.52552	11.1251		Column A vs. Column D	-11.36	-12.19 to -10.52	Yes	****	<0.0001
0.958011	3.52456	3.78805	11.7224	3.40899	10.7177		Column A vs. Column E	-2.467	-3.300 to -1.635	Yes	****	<0.0001
							Column A vs. Column F	-9.748	-10.58 to -8.916	Yes	****	<0.0001
							Column B vs. Column C	-0.2364	-1.069 to 0.5960	No	ns	0.924
							Column B vs. Column D	-8.83	-9.663 to -7.998	Yes	****	<0.0001
							Column B vs. Column E	0.05786	-0.7746 to 0.8903	No	ns	0.9999
							Column B vs. Column F	-7.223	-8.056 to -6.391	Yes	****	<0.0001
							Column C vs. Column D	-8.594	-9.426 to -7.761	Yes	****	<0.0001
							Column C vs. Column E	0.2942	-0.5382 to 1.127	No	ns	0.8347
							Column C vs. Column F	-6.987	-7.819 to -6.155	Yes	****	<0.0001
							Column D vs. Column E	8.888	8.056 to 9.720	Yes	****	<0.0001
							Column D vs. Column F	1.607	0.7744 to 2.439	Yes	***	0.0003
							Column E vs. Column F	-7.281	-8.114 to -6.449	Yes	****	<0.0001
IL-8							Tukey's multiple comparisons test	Mean Diff.	95.00% CI of diff.	Significant?	Summary	Adjusted P Value
pLVX Con	HHEX OE Con	pLVX TNFα 12h	HHEX OE TNFα 12h	pLVX TNFα 24h	HHEX OE TNFα 24h		Column A vs. Column B	-0.1192	-0.5081 to 0.2697	No	ns	0.899
0.963907	1.12374	4.97477	6.13663	3.45417	4.19654		Column A vs. Column C	-3.941	-4.330 to -3.552	Yes	****	<0.0001
1.01054	1.0962	4.7401	6.1097	3.13483	4.07318		Column A vs. Column D	-5.119	-5.508 to -4.730	Yes	****	<0.0001
1.02555	1.1377	5.1083	6.11012	3.34567	4.53733		Column A vs. Column E	-2.312	-2.700 to -1.923	Yes	****	<0.0001
							Column A vs. Column F	-3.269	-3.658 to -2.880	Yes	****	<0.0001
							Column B vs. Column C	-3.822	-4.211 to -3.433	Yes	****	<0.0001
							Column B vs. Column D	-5	-5.388 to -4.611	Yes	****	<0.0001
							Column B vs. Column E	-2.192	-2.581 to -1.803	Yes	****	<0.0001
							Column B vs. Column F	-3.15	-3.539 to -2.761	Yes	****	<0.0001
							Column C vs. Column D	-1.178	-1.567 to -0.7889	Yes	****	<0.0001
							Column C vs. Column E	1.629	1.241 to 2.018	Yes	****	<0.0001
							Column C vs. Column F	0.672	0.2832 to 1.061	Yes	***	0.0009
							Column D vs. Column E	2.807	2.418 to 3.196	Yes	****	<0.0001
							Column D vs. Column F	1.85	1.461 to 2.239	Yes	****	<0.0001
							Column E vs. Column F	-0.9575	-1.346 to -0.5686	Yes	****	<0.0001
IL-1β							Tukey's multiple comparisons test	Mean Diff.	95.00% CI of diff.	Significant?	Summary	Adjusted P Value
pLVX Con	HHEX OE Con	pLVX TNFα 12h	HHEX OE TNFα 12h	pLVX TNFα 24h	HHEX OE TNFα 24h		Column A vs. Column B	-0.7739	-1.323 to -0.2247	Yes	**	0.005
0.946456	1.80832	3.17795	6.64059	3.54179	5.47023		Column A vs. Column C	-2.236	-2.785 to -1.686	Yes	****	<0.0001
1.01985	1.83838	3.321	6.3889	3.54345	5.79338		Column A vs. Column D	-5.576	-6.125 to -5.026	Yes	****	<0.0001
1.03369	1.675	3.20777	6.69708	3.5161	6.34997		Column A vs. Column E	-2.534	-3.083 to -1.985	Yes	****	<0.0001
							Column A vs. Column F	-4.871	-5.420 to -4.322	Yes	****	<0.0001
							Column B vs. Column C	-1.462	-2.011 to -0.9124	Yes	****	<0.0001
							Column B vs. Column D	-4.802	-5.351 to -4.252	Yes	****	<0.0001
							Column B vs. Column E	-1.76	-2.309 to -1.211	Yes	****	<0.0001
							Column B vs. Column F	-4.097	-4.647 to -3.548	Yes	****	<0.0001
							Column C vs. Column D	-3.34	-3.889 to -2.791	Yes	****	<0.0001
							Column C vs. Column E	-0.2982	-0.8474 to 0.2510	No	ns	0.4871
							Column C vs. Column F	-2.636	-3.185 to -2.086	Yes	****	<0.0001
							Column D vs. Column E	3.042	2.493 to 3.591	Yes	****	<0.0001
							Column D vs. Column F	0.7043	0.1551 to 1.254	Yes	*	0.0101
							Column E vs. Column F	-2.337	-2.887 to -1.788	Yes	****	<0.0001

## Sheet: Figure 2B
TNFα							Tukey's multiple comparisons test	Mean Diff.	95.00% CI of diff.	Significant?	Summary	Adjusted P Value
pLVX Con	HHEX OE Con	pLVX TNFα 12h	HHEX OE TNFα 12h	pLVX TNFα 24h	HHEX OE TNFα 24h		Column A vs. Column B	-1.667	-5.393 to 2.059	No	ns	0.6691
1.02973	2.61355	16.994	22.8868	20.9582	24.141		Column A vs. Column C	-13.69	-17.41 to -9.962	Yes	****	<0.0001
0.999708	2.66659	12.4966	20.9004	19.9579	22.5758		Column A vs. Column D	-19.96	-23.68 to -16.23	Yes	****	<0.0001
0.970562	2.7207	14.5728	19.0864	18.7307	22.0948		Column A vs. Column E	-18.88	-22.61 to -15.16	Yes	****	<0.0001
							Column A vs. Column F	-21.94	-25.66 to -18.21	Yes	****	<0.0001
							Column B vs. Column C	-12.02	-15.75 to -8.295	Yes	****	<0.0001
							Column B vs. Column D	-18.29	-22.02 to -14.57	Yes	****	<0.0001
							Column B vs. Column E	-17.22	-20.94 to -13.49	Yes	****	<0.0001
							Column B vs. Column F	-20.27	-24.00 to -16.54	Yes	****	<0.0001
							Column C vs. Column D	-6.27	-9.996 to -2.544	Yes	**	0.0012
							Column C vs. Column E	-5.194	-8.920 to -1.469	Yes	**	0.0054
							Column C vs. Column F	-8.249	-11.98 to -4.524	Yes	****	<0.0001
							Column D vs. Column E	1.076	-2.650 to 4.801	No	ns	0.9191
							Column D vs. Column F	-1.979	-5.705 to 1.746	No	ns	0.5087
							Column E vs. Column F	-3.055	-6.781 to 0.6708	No	ns	0.1343
IL-6							Tukey's multiple comparisons test	Mean Diff.	95.00% CI of diff.	Significant?	Summary	Adjusted P Value
pLVX Con	HHEX OE Con	pLVX TNFα 12h	HHEX OE TNFα 12h	pLVX TNFα 24h	HHEX OE TNFα 24h		Column A vs. Column B	-3.325	-5.469 to -1.182	Yes	**	0.0023
1.01548	4.3806	5.49558	19.9117	3.79709	14.9175		Column A vs. Column C	-4.197	-6.340 to -2.053	Yes	***	0.0003
0.987241	3.88374	4.85287	16.7954	4.06374	14.8915		Column A vs. Column D	-16.97	-19.11 to -14.83	Yes	****	<0.0001
0.997278	4.71103	5.2414	17.2047	4.34949	16.0561		Column A vs. Column E	-3.07	-5.213 to -0.9267	Yes	**	0.0044
							Column A vs. Column F	-14.29	-16.43 to -12.15	Yes	****	<0.0001
							Column B vs. Column C	-0.8715	-3.015 to 1.272	No	ns	0.7453
							Column B vs. Column D	-13.65	-15.79 to -11.50	Yes	****	<0.0001
							Column B vs. Column E	0.255	-1.888 to 2.398	No	ns	0.9983
							Column B vs. Column F	-10.96	-13.11 to -8.820	Yes	****	<0.0001
							Column C vs. Column D	-12.77	-14.92 to -10.63	Yes	****	<0.0001
							Column C vs. Column E	1.127	-1.017 to 3.270	No	ns	0.5193
							Column C vs. Column F	-10.09	-12.24 to -7.948	Yes	****	<0.0001
							Column D vs. Column E	13.9	11.76 to 16.04	Yes	****	<0.0001
							Column D vs. Column F	2.682	0.5388 to 4.826	Yes	*	0.012
							Column E vs. Column F	-11.22	-13.36 to -9.075	Yes	****	<0.0001
IL-8							Tukey's multiple comparisons test	Mean Diff.	95.00% CI of diff.	Significant?	Summary	Adjusted P Value
pLVX Con	HHEX OE Con	pLVX TNFα 12h	HHEX OE TNFα 12h	pLVX TNFα 24h	HHEX OE TNFα 24h		Column A vs. Column B	-2.29	-5.692 to 1.112	No	ns	0.2805
1.22329	3.17496	10.6149	26.6462	9.66187	26.3063		Column A vs. Column C	-9.083	-12.49 to -5.681	Yes	****	<0.0001
1.01302	3.40604	9.6676	22.6964	8.89211	22.2323		Column A vs. Column D	-23.95	-27.36 to -20.55	Yes	****	<0.0001
0.763684	3.28788	9.96657	25.5202	10.1084	25.1586		Column A vs. Column E	-8.554	-11.96 to -5.152	Yes	****	<0.0001
							Column A vs. Column F	-23.57	-26.97 to -20.16	Yes	****	<0.0001
							Column B vs. Column C	-6.793	-10.20 to -3.391	Yes	***	0.0002
							Column B vs. Column D	-21.66	-25.07 to -18.26	Yes	****	<0.0001
							Column B vs. Column E	-6.265	-9.667 to -2.862	Yes	***	0.0005
							Column B vs. Column F	-21.28	-24.68 to -17.87	Yes	****	<0.0001
							Column C vs. Column D	-14.87	-18.27 to -11.47	Yes	****	<0.0001
							Column C vs. Column E	0.5289	-2.873 to 3.931	No	ns	0.9941
							Column C vs. Column F	-14.48	-17.88 to -11.08	Yes	****	<0.0001
							Column D vs. Column E	15.4	12.00 to 18.80	Yes	****	<0.0001
							Column D vs. Column F	0.3885	-3.014 to 3.791	No	ns	0.9986
							Column E vs. Column F	-15.01	-18.41 to -11.61	Yes	****	<0.0001
IL-1β							Tukey's multiple comparisons test	Mean Diff.	95.00% CI of diff.	Significant?	Summary	Adjusted P Value
pLVX Con	HHEX OE Con	pLVX TNFα 12h	HHEX OE TNFα 12h	pLVX TNFα 24h	HHEX OE TNFα 24h		Column A vs. Column B	-0.5089	-1.346 to 0.3286	No	ns	0.3756
0.963179	1.30047	3.26929	3.94685	3.28231	4.1607		Column A vs. Column C	-2.275	-3.112 to -1.437	Yes	****	<0.0001
0.999542	1.69615	3.50965	4.4518	3.70698	4.28275		Column A vs. Column D	-3.473	-4.311 to -2.636	Yes	****	<0.0001
1.03728	1.53019	3.0454	5.02136	2.9063	4.40838		Column A vs. Column E	-2.299	-3.136 to -1.461	Yes	****	<0.0001
							Column A vs. Column F	-3.284	-4.121 to -2.446	Yes	****	<0.0001
							Column B vs. Column C	-1.766	-2.603 to -0.9283	Yes	***	0.0001
							Column B vs. Column D	-2.964	-3.802 to -2.127	Yes	****	<0.0001
							Column B vs. Column E	-1.79	-2.627 to -0.9521	Yes	***	0.0001
							Column B vs. Column F	-2.775	-3.613 to -1.937	Yes	****	<0.0001
							Column C vs. Column D	-1.199	-2.036 to -0.3610	Yes	**	0.0044
							Column C vs. Column E	-0.02375	-0.8613 to 0.8138	No	ns	>0.9999
							Column C vs. Column F	-1.009	-1.847 to -0.1716	Yes	*	0.0157
							Column D vs. Column E	1.175	0.3373 to 2.012	Yes	**	0.0052
							Column D vs. Column F	0.1894	-0.6481 to 1.027	No	ns	0.9694
							Column E vs. Column F	-0.9854	-1.823 to -0.1479	Yes	*	0.0184

## Sheet: Figure 2F
TNFα					Tukey's multiple comparisons test	Mean Diff.	95.00% CI of diff.	Significant?	Summary	Adjusted P Value
pRK7 Con	FLAG-HHEX Con	pRK7 TNFα 24h	FLAG-HHEX TNFα 24h		Column A vs. Column B	-0.1847	-2.558 to 2.189	No	ns	0.9941
1.1011	1.14202	7.7172	12.0318		Column A vs. Column C	-5.746	-8.119 to -3.372	Yes	***	0.0003
0.9967	1.15529	7.27347	10.0253		Column A vs. Column D	-10.45	-12.83 to -8.079	Yes	****	<0.0001
0.902196	1.2567	5.24636	12.3009		Column B vs. Column C	-5.561	-7.934 to -3.188	Yes	***	0.0003
					Column B vs. Column D	-10.27	-12.64 to -7.895	Yes	****	<0.0001
					Column C vs. Column D	-4.707	-7.080 to -2.334	Yes	***	0.001
IL-6					Tukey's multiple comparisons test	Mean Diff.	95.00% CI of diff.	Significant?	Summary	Adjusted P Value
pRK7 Con	FLAG-HHEX Con	pRK7 TNFα 24h	FLAG-HHEX TNFα 24h		Column A vs. Column B	-0.2988	-2.601 to 2.003	No	ns	0.9742
0.951135	1.31499	27.2912	37.9789		Column A vs. Column C	-25.37	-27.67 to -23.06	Yes	****	<0.0001
0.999191	1.29873	26.1825	41.0449		Column A vs. Column D	-38.41	-40.71 to -36.11	Yes	****	<0.0001
1.04967	1.28268	25.6262	39.2126		Column B vs. Column C	-25.07	-27.37 to -22.77	Yes	****	<0.0001
					Column B vs. Column D	-38.11	-40.42 to -35.81	Yes	****	<0.0001
					Column C vs. Column D	-13.05	-15.35 to -10.74	Yes	****	<0.0001
IL-8					Tukey's multiple comparisons test	Mean Diff.	95.00% CI of diff.	Significant?	Summary	Adjusted P Value
pRK7 Con	FLAG-HHEX Con	pRK7 TNFα 24h	FLAG-HHEX TNFα 24h		Column A vs. Column B	-0.1573	-0.7397 to 0.4251	No	ns	0.8226
1.01967	1.1473	7.45703	12.5409		Column A vs. Column C	-6.211	-6.793 to -5.629	Yes	****	<0.0001
1.02159	1.16257	6.71605	12.6176		Column A vs. Column D	-11.52	-12.10 to -10.93	Yes	****	<0.0001
0.95874	1.16193	7.45987	12.3904		Column B vs. Column C	-6.054	-6.636 to -5.471	Yes	****	<0.0001
					Column B vs. Column D	-11.36	-11.94 to -10.78	Yes	****	<0.0001
					Column C vs. Column D	-5.305	-5.888 to -4.723	Yes	****	<0.0001
IL-1β					Tukey's multiple comparisons test	Mean Diff.	95.00% CI of diff.	Significant?	Summary	Adjusted P Value
pRK7 Con	FLAG-HHEX Con	pRK7 TNFα 24h	FLAG-HHEX TNFα 24h		Column A vs. Column B	-0.1561	-0.4884 to 0.1763	No	ns	0.4782
0.99999	1.13908	3.91042	7.63614		Column A vs. Column C	-2.898	-3.230 to -2.566	Yes	****	<0.0001
1.00539	1.11868	3.70746	7.84972		Column A vs. Column D	-6.668	-7.001 to -6.336	Yes	****	<0.0001
0.994621	1.2104	4.07644	7.51889		Column B vs. Column C	-2.742	-3.074 to -2.410	Yes	****	<0.0001
					Column B vs. Column D	-6.512	-6.845 to -6.180	Yes	****	<0.0001
					Column C vs. Column D	-3.77	-4.103 to -3.438	Yes	****	<0.0001

## Sheet: Figure3C
WT+Water	KO+Water	WT+DSS	KO+DSS		Tukey's multiple comparisons test	Mean Diff.	95.00% CI of diff.	Significant?	Summary	Adjusted P Value
9.22	9.04	4.93	7.92		Column A vs. Column B	-0.6133	-2.025 to 0.7979	No	ns	0.5994
8.73	10.09	5.06	7.41		Column A vs. Column C	3.477	2.255 to 4.699	Yes	****	<0.0001
8.79	9.45	5.61	5.71		Column A vs. Column D	1.712	0.4895 to 2.934	Yes	**	0.0056
		5.75	7.69		Column B vs. Column C	4.09	2.868 to 5.312	Yes	****	<0.0001
		5.24	7.63		Column B vs. Column D	2.325	1.103 to 3.547	Yes	***	0.0004
		6.03	6.85		Column C vs. Column D	-1.765	-2.763 to -0.7671	Yes	***	0.0008

## Sheet: Figure3D
WT+Water	KO+Water	WT+DSS	KO+DSS		Tukey's multiple comparisons test	Mean Diff.	95.00% CI of diff.	Significant?	Summary	Adjusted P Value
0.08	0.1	0.18	0.12		Column A vs. Column B	-0.02	-0.06410 to 0.02410	No	ns	0.567
0.07	0.08	0.13	0.09		Column A vs. Column C	-0.07833	-0.1165 to -0.04015	Yes	***	0.0002
0.06	0.09	0.12	0.13		Column A vs. Column D	-0.045	-0.08319 to -0.006812	Yes	*	0.019
		0.18	0.11		Column B vs. Column C	-0.05833	-0.09652 to -0.02015	Yes	**	0.0028
		0.15	0.12		Column B vs. Column D	-0.025	-0.06319 to 0.01319	No	ns	0.2708
		0.13	0.12		Column C vs. Column D	0.03333	0.002153 to 0.06451	Yes	*	0.0345

## Sheet: Figure3E
								DAI scores
Day	WT+Water	WT+Water	WT+Water	KO+Water	KO+Water	KO+Water	WT+DSS	WT+DSS	WT+DSS	WT+DSS	WT+DSS	WT+DSS	KO+DSS	KO+DSS	KO+DSS	KO+DSS	KO+DSS	KO+DSS			Bonferroni's multiple comparisons test	Predicted (LS) mean diff.	95.00% CI of diff.	Significant?	Summary	Adjusted P Value
0	0	0	0	0	0	0	0	0	0	0	0	0	0	0	0	0	0	0
1	0	0	0	0	0	0	0	0	0	0	0	0	0	0	0	0	0	0			WT+Water vs. Hhexflox/flox +Water	0	-0.5344 to 0.5344	No	ns	>0.9999
2	0	0	0	0	0	0	0	0	0	0	0	0	0	0	0	0	0	0			WT+Water vs. WT+DSS	-1.062	-1.525 to -0.5997	Yes	****	<0.0001
3	0	0	0	0	0	0	0.333333	0	0	0.333333	0	0	0	0	0.333333	0	0	0.333333			WT+Water vs. Hhexflox/flox +DSS	-0.6528	-1.116 to -0.1900	Yes	**	0.0042
4	0	0	0	0	0	0	0.666667	0.33333	0	0.333333	0	0.33333	0	0.33333	0.333333	0.333333	0.333333	0.333333			Hhexflox/flox +Water vs. WT+DSS	-1.062	-1.525 to -0.5997	Yes	****	<0.0001
5	0	0	0	0	0	0	2.66667	1.66667	1.33333	1	1.33333	2	1.66667	0.333333	1	1.33333	1.33333	0.333333			Hhexflox/flox +Water vs. Hhexflox/flox +DSS	-0.6528	-1.116 to -0.1900	Yes	**	0.0042
6	0	0	0	0	0	0	4	2	3.33333	2	2.33333	3.33333	1.66667	0.333333	2.33333	2	2.33333	1			WT+DSS vs. Hhexflox/flox +DSS	0.4097	0.03183 to 0.7876	Yes	*	0.0299
7	0	0	0	0	0	0	4	3.33333	4	3.33333	3.33333	3.66667	2.66667	0.666667	2.66667	3	3	1.33333

## Sheet: Figure3F
TNFα						Tukey's multiple comparisons test	Mean Diff.	95.00% CI of diff.	Significant?	Summary	Adjusted P Value
WT+Water	KO+Water	WT+DSS	KO+DSS	Simple		Column A vs. Column B	0.3815	-3.836 to 4.599	No	ns	0.9909
1	0.779251	7.71203	3.81828	1		Column A vs. Column C	-8.254	-12.47 to -4.037	Yes	**	0.0011
1.92429	0.659895	12.8477	5.11864	2		Column A vs. Column D	-3.849	-8.066 to 0.3687	No	ns	0.0742
1.05664	1.39734	8.18392	6.59059	3		Column B vs. Column C	-8.636	-12.85 to -4.418	Yes	***	0.0008
						Column B vs. Column D	-4.23	-8.448 to -0.01282	Yes	*	0.0493
						Column C vs. Column D	4.405	0.1879 to 8.623	Yes	*	0.0409
IL-6						Tukey's multiple comparisons test	Mean Diff.	95.00% CI of diff.	Significant?	Summary	Adjusted P Value
WT+Water	KO+Water	WT+DSS	KO+DSS	Simple		Column A vs. Column B	-1.587	-74.07 to 70.89	No	ns	0.9999
1	5.03105	161.94	50.1336	1		Column A vs. Column C	-123.5	-195.9 to -50.98	Yes	**	0.0027
1.94911	2.28653	149.972	25.0388	2		Column A vs. Column D	-32.39	-104.9 to 40.09	No	ns	0.5162
2.21661	2.60945	63.6285	27.163	3		Column B vs. Column C	-121.9	-194.4 to -49.39	Yes	**	0.0029
						Column B vs. Column D	-30.8	-103.3 to 41.68	No	ns	0.5541
						Column C vs. Column D	91.07	18.59 to 163.5	Yes	*	0.0161
IL-8						Tukey's multiple comparisons test	Mean Diff.	95.00% CI of diff.	Significant?	Summary	Adjusted P Value
WT+Water	KO+Water	WT+DSS	KO+DSS	Simple		Column A vs. Column B	0.7794	-55.57 to 57.13	No	ns	>0.9999
1	0.241444	178.844	44.0724	1		Column A vs. Column C	-143.5	-199.8 to -87.15	Yes	***	0.0002
1.64609	0.698026	138.693	100.182	2		Column A vs. Column D	-66.09	-122.4 to -9.737	Yes	*	0.0232
0.866237	0.234794	116.469	57.5218	3		Column B vs. Column C	-144.3	-200.6 to -87.93	Yes	***	0.0002
						Column B vs. Column D	-66.87	-123.2 to -10.52	Yes	*	0.0218
						Column C vs. Column D	77.41	21.06 to 133.8	Yes	**	0.0098
IL-1β						Tukey's multiple comparisons test	Mean Diff.	95.00% CI of diff.	Significant?	Summary	Adjusted P Value
WT+Water	KO+Water	WT+DSS	KO+DSS	Simple		Column A vs. Column B	0.7104	-43.67 to 45.09	No	ns	>0.9999
1	0.212913	142.286	40.3947	1		Column A vs. Column C	-117.2	-161.6 to -72.79	Yes	***	0.0001
0.737073	0.271269	118.599	44.4512	2		Column A vs. Column D	-55.04	-99.43 to -10.66	Yes	*	0.0173
1.35538	0.477083	93.7363	83.3714	3		Column B vs. Column C	-117.9	-162.3 to -73.50	Yes	***	0.0001
						Column B vs. Column D	-55.75	-100.1 to -11.37	Yes	*	0.0162
						Column C vs. Column D	62.13	17.75 to 106.5	Yes	**	0.0088

## Sheet: Figure3H
WT+Water	KO+Water	WT+DSS	KO+DSS		Mann Whitney test
0	0	2	2		P value	0.0476
0	0	2	1		Exact or approximate P value?	Exact
0	0	3	3		P value summary	*
		3	1		Significantly different (P < 0.05)?	Yes
		3	1		One- or two-tailed P value?	Two-tailed
		3	1		Sum of ranks in column C,D	52 , 26
					Mann-Whitney U	5

[truncated: 25 more sheets: Figure4G, Figure5F, Figure6G, Figure6H, Figure7H, Figure8A, Figure 8F, Supplementary Figure 1A, Supplementary Figure 1B, Supplementary Figure 1E, Supplementary Figure 1F, Supplementary Figure 1I, Supplementary Figure 2A, Supplementary Figure 2B, Supplementary Figure 4F , Supplementary Figure 5B, Supplementary Figure 5D, Supplementary Figure 6A, Supplementary Figure 6B, Supplementary Figure 6D …]
